# Supplementary material for: Baccharis Species Essential Oils: Repellency and Toxicity against Yellow Fever Mosquitoes and Imported Fire Ants
Source: J Xenobiot. 2023 Oct 27;13(4):641–52. doi: 10.3390/jox13040041 (PMC10660731; doi:10.3390/jox13040041)
Supplement: Supplementary file 1 [file jox-13-00041-s001.zip]

Archive with 1 entries (1 files):
- jox-2627185-supplementary.pdf
